# Supplementary material for: ﻿Scratching the surface: a new species of Bent-toed gecko (Squamata, Gekkonidae, Cyrtodactylus) from Timor-Leste of the darmandvillei group marks the potential for future discoveries
Source: Zookeys. 2023 Jan 11;1139:107–26. doi: 10.3897/zookeys.1139.96508 (PMC9850252; doi:10.3897/zookeys.1139.96508)
Supplement: Supplementary material 1 — Supplementary information [file zookeys-1139-107_article-96508__-s001.zip]

Archive with 4 entries (4 files):
- beast.tre
- iqtree.contree
- Morphometric data_raw.csv
- Table S1.xlsx
