# Supplementary material for: ﻿Scratching the surface: a new species of Bent-toed gecko (Squamata, Gekkonidae, Cyrtodactylus) from Timor-Leste of the darmandvillei group marks the potential for future discoveries
Source: Zookeys. 2023 Jan 11;1139:107–26. doi: 10.3897/zookeys.1139.96508 (PMC9850252; doi:10.3897/zookeys.1139.96508)
Supplement: Supplementary material 1 — Supplementary information [file zookeys-1139-107_article-96508__-s001.zip › beast.tre]

#NEXUS
Begin taxa;
	Dimensions ntax=352;
		Taxlabels
			Agamura_persica_JX440515
			Cyrtodactylus_aaronbaueri_MW596520
			Cyrtodactylus_adorus_HQ401167
			Cyrtodactylus_aequalis_MN917686
			Cyrtodactylus_agamensis_MH248910
			Cyrtodactylus_agarwali_MW596515
			Cyrtodactylus_agusanensis_HQ154532
			Cyrtodactylus_albofasciatus_KM878625
			Cyrtodactylus_amphipetraeus_MT550630
			Cyrtodactylus_angularis_JX041340
			Cyrtodactylus_annandalei_JX440524
			Cyrtodactylus_annulatus_GU366099
			Cyrtodactylus_arcanus_JQ820314
			Cyrtodactylus_arunachalensis_MT341522
			Cyrtodactylus_astrum_JX519472
			Cyrtodactylus_atremus_MN640774
			Cyrtodactylus_aunglini_MH764590
			Cyrtodactylus_auralensis_KT013127
			Cyrtodactylus_aurensis_JX440525
			Cyrtodactylus_auribalteatus_MZ439914
			Cyrtodactylus_australotitiwangsaensis_JX519486
			Cyrtodactylus_ayeyarwadyensis_EU268348
			Cyrtodactylus_badenensis_MT953468
			Cyrtodactylus_baluensis_GU366080
			Cyrtodactylus_bansocensis_MT953469
			Cyrtodactylus_bapme_MW367438
			Cyrtodactylus_battalensis_KC151984
			Cyrtodactylus_batucolus_JQ889178
			Cyrtodactylus_bayinnyiensis_MH198651
			Cyrtodactylus_bengkhuaiai_MW596516
			Cyrtodactylus_bhupathyi_KM255181
			Cyrtodactylus_bichnganae_MF169953
			Cyrtodactylus_bidoupimontis_MT953470
			Cyrtodactylus_bintangrendah_JX519491
			Cyrtodactylus_bintangtinggi_JX519494
			Cyrtodactylus_biordinis_MF673951
			Cyrtodactylus_bobrovi_MT953471
			Cyrtodactylus_bokorensis_KT013147
			Cyrtodactylus_boreoclivus_JQ820307
			Cyrtodactylus_brevidactylus_JX440527
			Cyrtodactylus_brevipalmatus_MT468899
			Cyrtodactylus_bugiamapensis_MT953473
			Cyrtodactylus_calamei_MT953474
			Cyrtodactylus_caovansungi_MF169954
			Cyrtodactylus_capreoloides_JQ820313
			Cyrtodactylus_cardamomensis_KT013135
			Cyrtodactylus_cavernicolus_MN884160
			Cyrtodactylus_cayuensis_MW792058
			Cyrtodactylus_cf_albofasciatus_KM878611
			Cyrtodactylus_cf_annulatus_GU366085
			Cyrtodactylus_cf_cattienensis_MF169956
			Cyrtodactylus_cf_consobrinus_GU550725
			Cyrtodactylus_cf_consobrinus_JX440528
			Cyrtodactylus_cf_deccanensis_KM878628
			Cyrtodactylus_cf_fasciolatum_KM255185
			Cyrtodactylus_cf_intermedius_JX519469
			Cyrtodactylus_cf_intermedius_KT013117
			Cyrtodactylus_cf_irregularis_MW713952
			Cyrtodactylus_cf_lawderanus_KM255174
			Cyrtodactylus_cf_loriae_Bunisi_HQ401209
			Cyrtodactylus_cf_loriae_KM016827
			Cyrtodactylus_cf_malayanus_CUS016
			Cyrtodactylus_cf_nebulosus_2_KM878620
			Cyrtodactylus_cf_nebulosus_3_KM878621
			Cyrtodactylus_cf_nebulosus_KM878619
			Cyrtodactylus_cf_nebulosus_KM878622
			Cyrtodactylus_cf_ngati1_NCSM79472
			Cyrtodactylus_cf_ngati2_OK626317
			Cyrtodactylus_cf_ngati_JQ889181
			Cyrtodactylus_cf_oldhami_AP018118
			Cyrtodactylus_cf_oldhami_MW713967
			Cyrtodactylus_cf_oldhami_sp8_MT468911
			Cyrtodactylus_cf_philippinicusGU550825
			Cyrtodactylus_cf_pubisulcus_BRK720
			Cyrtodactylus_cf_pubisulcus_CAS262963
			Cyrtodactylus_cf_serratus_MW713977
			Cyrtodactylus_cf_speciosus_KM878629
			Cyrtodactylus_chamba_KM255191
			Cyrtodactylus_chanhomeae_JX440529
			Cyrtodactylus_chaunghanakwaensis_MH198644
			Cyrtodactylus_chauquangensis_MT953475
			Cyrtodactylus_chrysopylos_MH764599
			Cyrtodactylus_chungi_MW713948
			Cyrtodactylus_collegalensis_KX632365
			Cyrtodactylus_condorensis_KT013196
			Cyrtodactylus_consobrinus_MK477184
			Cyrtodactylus_crustulus_MN640776
			Cyrtodactylus_cryptus_MT953476
			Cyrtodactylus_cucdongensis_MF169959
			Cyrtodactylus_cucphuongensis_MT953477
			Cyrtodactylus_culaochamensis
			Cyrtodactylus_dammathetensis_MF872276
			Cyrtodactylus_darevskii_MT953478
			Cyrtodactylus_darmandvillei_KU232618
			Cyrtodactylus_dati_KT013104
			Cyrtodactylus_dattkyaikensis_MN534902
			Cyrtodactylus_dayangbuntingensis_MN125090
			Cyrtodactylus_dianxiensis_MW971926
			Cyrtodactylus_doisuthep_MT550626
			Cyrtodactylus_dumnuii_MW713972
			Cyrtodactylus_durio_KU893159
			Cyrtodactylus_eisenmanae_KT013106
			Cyrtodactylus_elok_JQ889180
			Cyrtodactylus_epiroticus_JX440535
			Cyrtodactylus_equestris_KT835457
			Cyrtodactylus_erythrops_MW713958
			Cyrtodactylus_evanquahi_MN586891
			Cyrtodactylus_exercitus_OK247680
			Cyrtodactylus_fasciolatus_KM255184
			Cyrtodactylus_feae_JX440536
			Cyrtodactylus_fraenatus_MW713940
			Cyrtodactylus_gansi_JX440537
			Cyrtodactylus_gialaiensis_MT953479
			Cyrtodactylus_grismeri_JX440538
			Cyrtodactylus_guakanthanensis_KU253576
			Cyrtodactylus_gubernatoris_KM255204
			Cyrtodactylus_gulinqingensis_MZ782150
			Cyrtodactylus_gunungsenyumensis_KU253585
			Cyrtodactylus_guwahatiensis_KM255194
			Cyrtodactylus_hantu_MN884172
			Cyrtodactylus_hidupselamanya_KX011420
			Cyrtodactylus_himalayanus_KM255187
			Cyrtodactylus_hinnamnoensis_MT953480
			Cyrtodactylus_hontreensis_JX440539
			Cyrtodactylus_hoskini_HQ401119
			Cyrtodactylus_houaphanensis_MW792067
			Cyrtodactylus_huongsonensis_MT953481
			Cyrtodactylus_huynhi_MF169963
			Cyrtodactylus_ingeri_MN884158
			Cyrtodactylus_interdigitalis_YC00952
			Cyrtodactylus_intermedius_GU550710
			Cyrtodactylus_inthanon_MT550625
			Cyrtodactylus_irregularis_JX041341
			Cyrtodactylus_jaegeri_MT953482
			Cyrtodactylus_jaintiaensis_KM255195
			Cyrtodactylus_jambangan_GU366100
			Cyrtodactylus_jarujini_JX440541
			Cyrtodactylus_jelawangensis_KJ659852
			Cyrtodactylus_jellesmae_JX440542
			Cyrtodactylus_jeyporensis_KM878616
			Cyrtodactylus_kamengensis_OM023869
			Cyrtodactylus_karsticola_MW596513
			Cyrtodactylus_kaziriangaensis_KM255170
			Cyrtodactylus_khasiensis_KM255188
			Cyrtodactylus_kimberleyensis_JX440544
			Cyrtodactylus_kingsadai_MT953483
			Cyrtodactylus_klugei_HQ401197
			Cyrtodactylus_kohrongensis_KT013123
			Cyrtodactylus_kulenensis_MW717585
			Cyrtodactylus_kunyai_MZ439917
			Cyrtodactylus_laangensis_KT013158
			Cyrtodactylus_langkawiensis_JX519502
			Cyrtodactylus_lateralis_KU893160
			Cyrtodactylus_lawderanus_KM255189
			Cyrtodactylus_leegrismeri_KT013195
			Cyrtodactylus_lekaguli_KX011428
			Cyrtodactylus_lenggongensis_JX519488
			Cyrtodactylus_lenya_KY041655
			Cyrtodactylus_limajalur_MK477178
			Cyrtodactylus_linnoensis_MF872297
			Cyrtodactylus_linnwayensis_MN030628
			Cyrtodactylus_lomyenensis_MF169966
			Cyrtodactylus_loriae_JQ820299
			Cyrtodactylus_louisiadensis_HQ401191
			Cyrtodactylus_lungleiensis_MZ645742
			Cyrtodactylus_macrotuberculatus_JX519512
			Cyrtodactylus_maelanoi_MT823267
			Cyrtodactylus_majulah_JX988530
			Cyrtodactylus_malayanus_MK477180
			Cyrtodactylus_manos_JQ820322
			Cyrtodactylus_marmoratus_JX440546
			Cyrtodactylus_martini_MF169968
			Cyrtodactylus_matsuii_MN884159
			Cyrtodactylus_mcdonaldi_HQ401139
			Cyrtodactylus_medioclivus_JQ820294
			Cyrtodactylus_meersi_MH624104
			Cyrtodactylus_menglianensis_OM296043
			Cyrtodactylus_metropolis_KU253578
			Cyrtodactylus_mimikanus_JQ820316
			Cyrtodactylus_minor_JQ820318
			Cyrtodactylus_miriensis_MN884154
			Cyrtodactylus_mombergi_MN059879
			Cyrtodactylus_monilatus_ON231266
			Cyrtodactylus_montanus_MT250544
			Cyrtodactylus_muangfuangensis_MW792068
			Cyrtodactylus_multiporus_MT953484
			Cyrtodactylus_muluensis_MK477169
			Cyrtodactylus_murua_KT363955
			Cyrtodactylus_myintkyawthurai_MH624108
			Cyrtodactylus_nagalandensis_KM255199
			Cyrtodactylus_namtiram_MW367433
			Cyrtodactylus_naungkayaingensis_MH198664
			Cyrtodactylus_nebulosus_KM878618
			Cyrtodactylus_ngati_OK626318
			Cyrtodactylus_ngoiensis_MW792066
			Cyrtodactylus_nigriocularis_MT953485
			Cyrtodactylus_novaeguineae_JX440547
			Cyrtodactylus_nyinyikyawi_MH624118
			Cyrtodactylus_oldhami_MF872302
			Cyrtodactylus_otai_MT953486
			Cyrtodactylus_pageli_MT953487
			Cyrtodactylus_pantiensis_JQ889185
			Cyrtodactylus_papeda_OM158779
			Cyrtodactylus_papuensis_JQ820321
			Cyrtodactylus_payacola_JQ889190
			Cyrtodactylus_payarhtanensis_KY041657
			Cyrtodactylus_peguensis_MH756190
			Cyrtodactylus_petani_KU232620
			Cyrtodactylus_pharbaungensis_MF872304
			Cyrtodactylus_philippinicus_JX041344
			Cyrtodactylus_phongnhakebangensis_MF169970
			Cyrtodactylus_phukhaensis_MZ439912
			Cyrtodactylus_phumyensis_MW792065
			Cyrtodactylus_phuocbinhensis_MT953488
			Cyrtodactylus_phuquocensis_KT013183
			Cyrtodactylus_pinlaungensis_MN030637
			Cyrtodactylus_pronarus_HQ401153
			Cyrtodactylus_psarops_KR921709
			Cyrtodactylus_pseudoquadrivirgatus_KT013184
			Cyrtodactylus_puhuensis_MT953489
			Cyrtodactylus_pulchellus_JX519525
			Cyrtodactylus_punctatus_MW713941
			Cyrtodactylus_pyadalinensis_MK488057
			Cyrtodactylus_pyinyaungensis_MF872307
			Cyrtodactylus_quadrivirgatus_JX988523
			Cyrtodactylus_raglai_MW675652
			Cyrtodactylus_redimiculus_GU550738
			Cyrtodactylus_rex_KT835460
			Cyrtodactylus_rishivalleyensis_KX698081
			Cyrtodactylus_robustus_JX440554
			Cyrtodactylus_rosichonariefi_KP256187
			Cyrtodactylus_rubidus_KM255203
			Cyrtodactylus_rukhadeva_OK626320
			Cyrtodactylus_russelli_JX440555
			Cyrtodactylus_sadanensis_MF872322
			Cyrtodactylus_sadansinensis_MF872325
			Cyrtodactylus_sadleiri_MH105038
			Cyrtodactylus_saiyok_MW713974
			Cyrtodactylus_salomonensis_JX440556
			Cyrtodactylus_sangi_MW713956
			Cyrtodactylus_sanook_MW713973
			Cyrtodactylus_sanpelensis_MF872336
			Cyrtodactylus_santana_1
			Cyrtodactylus_santana_2
			Cyrtodactylus_santana_3
			Cyrtodactylus_semenanjungensis_JQ889177
			Cyrtodactylus_semiadii_MT704866
			Cyrtodactylus_semicinctus_KR921715
			Cyrtodactylus_septentrionalis_MH971164
			Cyrtodactylus_septimontium_MH940238
			Cyrtodactylus_septimontium_MW713965
			Cyrtodactylus_seribuatensis_JX440557
			Cyrtodactylus_sermowaiensis_JX440558
			Cyrtodactylus_serratus_JQ820298
			Cyrtodactylus_sharkari_KJ659853
			Cyrtodactylus_shwetaungorum_MF872346
			Cyrtodactylus_siahaensis_OK247678
			Cyrtodactylus_sinyineensis_MF872354
			Cyrtodactylus_slowinskii_JX440559
			Cyrtodactylus_soba_MW713938
			Cyrtodactylus_sommerladi_MT953490
			Cyrtodactylus_soni_MT953491
			Cyrtodactylus_sonlaensis_MT953492
			Cyrtodactylus_soudthichaki_MT953493
			Cyrtodactylus_sp10_MT468902
			Cyrtodactylus_sp14_OK626314
			Cyrtodactylus_sp1_Tak_Pr_TH_MT468903
			Cyrtodactylus_sp2_Tak_Pr_TH_MT468901
			Cyrtodactylus_sp4_Kamphaeng_MT497807
			Cyrtodactylus_sp_12_ON411222
			Cyrtodactylus_sp_1_PLW-2015_KT013197
			Cyrtodactylus_sp_2_IA-2014_KM255192
			Cyrtodactylus_sp_3_IA-2014_KM255193
			Cyrtodactylus_sp_HLM0313_Kubah_Malaysia
			Cyrtodactylus_sp_IA_2014_KM255196
			Cyrtodactylus_sp_KAC-2015a_KR921697
			Cyrtodactylus_sp_KAC-2015a_KR921719
			Cyrtodactylus_sp_KAC-2015a_KR921720
			Cyrtodactylus_sp_KAC-2015a_KR921721
			Cyrtodactylus_sp_KAC_2015a_KR921711
			Cyrtodactylus_sp_Kai_Islands_MF706380
			Cyrtodactylus_sp_Kirirom_KT013114
			Cyrtodactylus_sp_MH248911
			Cyrtodactylus_sp_MH248913
			Cyrtodactylus_sp_MH248916
			Cyrtodactylus_sp_MH248934
			Cyrtodactylus_sp_MN884178
			Cyrtodactylus_sp_MW713943
			Cyrtodactylus_sp_MW713944
			Cyrtodactylus_sp_MW713946
			Cyrtodactylus_sp_MW713950
			Cyrtodactylus_sp_MW713951
			Cyrtodactylus_sp_MW713954
			Cyrtodactylus_sp_MW713961
			Cyrtodactylus_sp_MW713966
			Cyrtodactylus_sp_MW713969
			Cyrtodactylus_sp_MW713970
			Cyrtodactylus_sp_MW713978
			Cyrtodactylus_sp_MW792056
			Cyrtodactylus_sp_Mt_Pekopekowana_HQ401193
			Cyrtodactylus_sp_NAP08781_Song_Thanh
			Cyrtodactylus_sp_SR2-2020_MT468909
			Cyrtodactylus_sp_Timor_JX440560
			Cyrtodactylus_sp_WAMR_107499_KU232623
			Cyrtodactylus_sp_WAMR_109893_KU232621
			Cyrtodactylus_sp_WAMR_109893_KU232624
			Cyrtodactylus_speciosus_KM878623
			Cyrtodactylus_spelaeus_MW713962
			Cyrtodactylus_spinosus_MT953494
			Cyrtodactylus_srilekhae_KX698083
			Cyrtodactylus_stellatus_OK094500
			Cyrtodactylus_sworderi_JQ889189
			Cyrtodactylus_takouensis_MF169978
			Cyrtodactylus_tanim_MF706378
			Cyrtodactylus_taungwineensis_MN534925
			Cyrtodactylus_tautbatorum_GU366083
			Cyrtodactylus_taybacensis_MT953495
			Cyrtodactylus_taynguyenensis_MW713953
			Cyrtodactylus_tebuensis_JX988527
			Cyrtodactylus_teyniei_MT953496
			Cyrtodactylus_thirakhupti_MF872357
			Cyrtodactylus_thylacodactylus_KT013162
			Cyrtodactylus_tibetanus_MW111438
			Cyrtodactylus_tigroides_JX440562
			Cyrtodactylus_timur_KJ659857
			Cyrtodactylus_tiomanensis_JX440563
			Cyrtodactylus_triedrus_MW713937
			Cyrtodactylus_trilatofasciatus_JX519530
			Cyrtodactylus_tripartitus_HQ401203
			Cyrtodactylus_tripuraensis
			Cyrtodactylus_tuberculatus_JX440564
			Cyrtodactylus_urbanus_MN911175
			Cyrtodactylus_varadgirii_KX632369
			Cyrtodactylus_vedda_JX440522
			Cyrtodactylus_vilaphongi_MT953497
			Cyrtodactylus_wayakonei_MT953498
			Cyrtodactylus_welpyanensis_MF872360
			Cyrtodactylus_yakhuna_MW713942
			Cyrtodactylus_yangbayensis_KT013202
			Cyrtodactylus_yathepyanensis_MF872366
			Cyrtodactylus_yoshii_JX440565
			Cyrtodactylus_ywanganensis_MN030631
			Cyrtodactylus_zebraicus_MW713971
			Cyrtodactylus_zhaoermii_MW177788
			Cyrtodactylus_zhenkangensis_MW792062
			Cyrtodactylus_ziegleri_MW713968
			Cyrtodactylus_zugi_JQ820305
			Mediodactylus_russowii_JX440517
			Pygopus_nigriceps_JX440518
			Sphaerodactylus_torrei_JX440519
			Tenuidactylus_elongatus_JX440516
			Tropiocolotes_steudneri_JX440520
			;
End;
Begin trees;
	Translate
		1 Agamura_persica_JX440515,
		2 Cyrtodactylus_aaronbaueri_MW596520,
		3 Cyrtodactylus_adorus_HQ401167,
		4 Cyrtodactylus_aequalis_MN917686,
		5 Cyrtodactylus_agamensis_MH248910,
		6 Cyrtodactylus_agarwali_MW596515,
		7 Cyrtodactylus_agusanensis_HQ154532,
		8 Cyrtodactylus_albofasciatus_KM878625,
		9 Cyrtodactylus_amphipetraeus_MT550630,
		10 Cyrtodactylus_angularis_JX041340,
		11 Cyrtodactylus_annandalei_JX440524,
		12 Cyrtodactylus_annulatus_GU366099,
		13 Cyrtodactylus_arcanus_JQ820314,
		14 Cyrtodactylus_arunachalensis_MT341522,
		15 Cyrtodactylus_astrum_JX519472,
		16 Cyrtodactylus_atremus_MN640774,
		17 Cyrtodactylus_aunglini_MH764590,
		18 Cyrtodactylus_auralensis_KT013127,
		19 Cyrtodactylus_aurensis_JX440525,
		20 Cyrtodactylus_auribalteatus_MZ439914,
		21 Cyrtodactylus_australotitiwangsaensis_JX519486,
		22 Cyrtodactylus_ayeyarwadyensis_EU268348,
		23 Cyrtodactylus_badenensis_MT953468,
		24 Cyrtodactylus_baluensis_GU366080,
		25 Cyrtodactylus_bansocensis_MT953469,
		26 Cyrtodactylus_bapme_MW367438,
		27 Cyrtodactylus_battalensis_KC151984,
		28 Cyrtodactylus_batucolus_JQ889178,
		29 Cyrtodactylus_bayinnyiensis_MH198651,
		30 Cyrtodactylus_bengkhuaiai_MW596516,
		31 Cyrtodactylus_bhupathyi_KM255181,
		32 Cyrtodactylus_bichnganae_MF169953,
		33 Cyrtodactylus_bidoupimontis_MT953470,
		34 Cyrtodactylus_bintangrendah_JX519491,
		35 Cyrtodactylus_bintangtinggi_JX519494,
		36 Cyrtodactylus_biordinis_MF673951,
		37 Cyrtodactylus_bobrovi_MT953471,
		38 Cyrtodactylus_bokorensis_KT013147,
		39 Cyrtodactylus_boreoclivus_JQ820307,
		40 Cyrtodactylus_brevidactylus_JX440527,
		41 Cyrtodactylus_brevipalmatus_MT468899,
		42 Cyrtodactylus_bugiamapensis_MT953473,
		43 Cyrtodactylus_calamei_MT953474,
		44 Cyrtodactylus_caovansungi_MF169954,
		45 Cyrtodactylus_capreoloides_JQ820313,
		46 Cyrtodactylus_cardamomensis_KT013135,
		47 Cyrtodactylus_cavernicolus_MN884160,
		48 Cyrtodactylus_cayuensis_MW792058,
		49 Cyrtodactylus_cf_albofasciatus_KM878611,
		50 Cyrtodactylus_cf_annulatus_GU366085,
		51 Cyrtodactylus_cf_cattienensis_MF169956,
		52 Cyrtodactylus_cf_consobrinus_GU550725,
		53 Cyrtodactylus_cf_consobrinus_JX440528,
		54 Cyrtodactylus_cf_deccanensis_KM878628,
		55 Cyrtodactylus_cf_fasciolatum_KM255185,
		56 Cyrtodactylus_cf_intermedius_JX519469,
		57 Cyrtodactylus_cf_intermedius_KT013117,
		58 Cyrtodactylus_cf_irregularis_MW713952,
		59 Cyrtodactylus_cf_lawderanus_KM255174,
		60 Cyrtodactylus_cf_loriae_Bunisi_HQ401209,
		61 Cyrtodactylus_cf_loriae_KM016827,
		62 Cyrtodactylus_cf_malayanus_CUS016,
		63 Cyrtodactylus_cf_nebulosus_2_KM878620,
		64 Cyrtodactylus_cf_nebulosus_3_KM878621,
		65 Cyrtodactylus_cf_nebulosus_KM878619,
		66 Cyrtodactylus_cf_nebulosus_KM878622,
		67 Cyrtodactylus_cf_ngati1_NCSM79472,
		68 Cyrtodactylus_cf_ngati2_OK626317,
		69 Cyrtodactylus_cf_ngati_JQ889181,
		70 Cyrtodactylus_cf_oldhami_AP018118,
		71 Cyrtodactylus_cf_oldhami_MW713967,
		72 Cyrtodactylus_cf_oldhami_sp8_MT468911,
		73 Cyrtodactylus_cf_philippinicusGU550825,
		74 Cyrtodactylus_cf_pubisulcus_BRK720,
		75 Cyrtodactylus_cf_pubisulcus_CAS262963,
		76 Cyrtodactylus_cf_serratus_MW713977,
		77 Cyrtodactylus_cf_speciosus_KM878629,
		78 Cyrtodactylus_chamba_KM255191,
		79 Cyrtodactylus_chanhomeae_JX440529,
		80 Cyrtodactylus_chaunghanakwaensis_MH198644,
		81 Cyrtodactylus_chauquangensis_MT953475,
		82 Cyrtodactylus_chrysopylos_MH764599,
		83 Cyrtodactylus_chungi_MW713948,
		84 Cyrtodactylus_collegalensis_KX632365,
		85 Cyrtodactylus_condorensis_KT013196,
		86 Cyrtodactylus_consobrinus_MK477184,
		87 Cyrtodactylus_crustulus_MN640776,
		88 Cyrtodactylus_cryptus_MT953476,
		89 Cyrtodactylus_cucdongensis_MF169959,
		90 Cyrtodactylus_cucphuongensis_MT953477,
		91 Cyrtodactylus_culaochamensis,
		92 Cyrtodactylus_dammathetensis_MF872276,
		93 Cyrtodactylus_darevskii_MT953478,
		94 Cyrtodactylus_darmandvillei_KU232618,
		95 Cyrtodactylus_dati_KT013104,
		96 Cyrtodactylus_dattkyaikensis_MN534902,
		97 Cyrtodactylus_dayangbuntingensis_MN125090,
		98 Cyrtodactylus_dianxiensis_MW971926,
		99 Cyrtodactylus_doisuthep_MT550626,
		100 Cyrtodactylus_dumnuii_MW713972,
		101 Cyrtodactylus_durio_KU893159,
		102 Cyrtodactylus_eisenmanae_KT013106,
		103 Cyrtodactylus_elok_JQ889180,
		104 Cyrtodactylus_epiroticus_JX440535,
		105 Cyrtodactylus_equestris_KT835457,
		106 Cyrtodactylus_erythrops_MW713958,
		107 Cyrtodactylus_evanquahi_MN586891,
		108 Cyrtodactylus_exercitus_OK247680,
		109 Cyrtodactylus_fasciolatus_KM255184,
		110 Cyrtodactylus_feae_JX440536,
		111 Cyrtodactylus_fraenatus_MW713940,
		112 Cyrtodactylus_gansi_JX440537,
		113 Cyrtodactylus_gialaiensis_MT953479,
		114 Cyrtodactylus_grismeri_JX440538,
		115 Cyrtodactylus_guakanthanensis_KU253576,
		116 Cyrtodactylus_gubernatoris_KM255204,
		117 Cyrtodactylus_gulinqingensis_MZ782150,
		118 Cyrtodactylus_gunungsenyumensis_KU253585,
		119 Cyrtodactylus_guwahatiensis_KM255194,
		120 Cyrtodactylus_hantu_MN884172,
		121 Cyrtodactylus_hidupselamanya_KX011420,
		122 Cyrtodactylus_himalayanus_KM255187,
		123 Cyrtodactylus_hinnamnoensis_MT953480,
		124 Cyrtodactylus_hontreensis_JX440539,
		125 Cyrtodactylus_hoskini_HQ401119,
		126 Cyrtodactylus_houaphanensis_MW792067,
		127 Cyrtodactylus_huongsonensis_MT953481,
		128 Cyrtodactylus_huynhi_MF169963,
		129 Cyrtodactylus_ingeri_MN884158,
		130 Cyrtodactylus_interdigitalis_YC00952,
		131 Cyrtodactylus_intermedius_GU550710,
		132 Cyrtodactylus_inthanon_MT550625,
		133 Cyrtodactylus_irregularis_JX041341,
		134 Cyrtodactylus_jaegeri_MT953482,
		135 Cyrtodactylus_jaintiaensis_KM255195,
		136 Cyrtodactylus_jambangan_GU366100,
		137 Cyrtodactylus_jarujini_JX440541,
		138 Cyrtodactylus_jelawangensis_KJ659852,
		139 Cyrtodactylus_jellesmae_JX440542,
		140 Cyrtodactylus_jeyporensis_KM878616,
		141 Cyrtodactylus_kamengensis_OM023869,
		142 Cyrtodactylus_karsticola_MW596513,
		143 Cyrtodactylus_kaziriangaensis_KM255170,
		144 Cyrtodactylus_khasiensis_KM255188,
		145 Cyrtodactylus_kimberleyensis_JX440544,
		146 Cyrtodactylus_kingsadai_MT953483,
		147 Cyrtodactylus_klugei_HQ401197,
		148 Cyrtodactylus_kohrongensis_KT013123,
		149 Cyrtodactylus_kulenensis_MW717585,
		150 Cyrtodactylus_kunyai_MZ439917,
		151 Cyrtodactylus_laangensis_KT013158,
		152 Cyrtodactylus_langkawiensis_JX519502,
		153 Cyrtodactylus_lateralis_KU893160,
		154 Cyrtodactylus_lawderanus_KM255189,
		155 Cyrtodactylus_leegrismeri_KT013195,
		156 Cyrtodactylus_lekaguli_KX011428,
		157 Cyrtodactylus_lenggongensis_JX519488,
		158 Cyrtodactylus_lenya_KY041655,
		159 Cyrtodactylus_limajalur_MK477178,
		160 Cyrtodactylus_linnoensis_MF872297,
		161 Cyrtodactylus_linnwayensis_MN030628,
		162 Cyrtodactylus_lomyenensis_MF169966,
		163 Cyrtodactylus_loriae_JQ820299,
		164 Cyrtodactylus_louisiadensis_HQ401191,
		165 Cyrtodactylus_lungleiensis_MZ645742,
		166 Cyrtodactylus_macrotuberculatus_JX519512,
		167 Cyrtodactylus_maelanoi_MT823267,
		168 Cyrtodactylus_majulah_JX988530,
		169 Cyrtodactylus_malayanus_MK477180,
		170 Cyrtodactylus_manos_JQ820322,
		171 Cyrtodactylus_marmoratus_JX440546,
		172 Cyrtodactylus_martini_MF169968,
		173 Cyrtodactylus_matsuii_MN884159,
		174 Cyrtodactylus_mcdonaldi_HQ401139,
		175 Cyrtodactylus_medioclivus_JQ820294,
		176 Cyrtodactylus_meersi_MH624104,
		177 Cyrtodactylus_menglianensis_OM296043,
		178 Cyrtodactylus_metropolis_KU253578,
		179 Cyrtodactylus_mimikanus_JQ820316,
		180 Cyrtodactylus_minor_JQ820318,
		181 Cyrtodactylus_miriensis_MN884154,
		182 Cyrtodactylus_mombergi_MN059879,
		183 Cyrtodactylus_monilatus_ON231266,
		184 Cyrtodactylus_montanus_MT250544,
		185 Cyrtodactylus_muangfuangensis_MW792068,
		186 Cyrtodactylus_multiporus_MT953484,
		187 Cyrtodactylus_muluensis_MK477169,
		188 Cyrtodactylus_murua_KT363955,
		189 Cyrtodactylus_myintkyawthurai_MH624108,
		190 Cyrtodactylus_nagalandensis_KM255199,
		191 Cyrtodactylus_namtiram_MW367433,
		192 Cyrtodactylus_naungkayaingensis_MH198664,
		193 Cyrtodactylus_nebulosus_KM878618,
		194 Cyrtodactylus_ngati_OK626318,
		195 Cyrtodactylus_ngoiensis_MW792066,
		196 Cyrtodactylus_nigriocularis_MT953485,
		197 Cyrtodactylus_novaeguineae_JX440547,
		198 Cyrtodactylus_nyinyikyawi_MH624118,
		199 Cyrtodactylus_oldhami_MF872302,
		200 Cyrtodactylus_otai_MT953486,
		201 Cyrtodactylus_pageli_MT953487,
		202 Cyrtodactylus_pantiensis_JQ889185,
		203 Cyrtodactylus_papeda_OM158779,
		204 Cyrtodactylus_papuensis_JQ820321,
		205 Cyrtodactylus_payacola_JQ889190,
		206 Cyrtodactylus_payarhtanensis_KY041657,
		207 Cyrtodactylus_peguensis_MH756190,
		208 Cyrtodactylus_petani_KU232620,
		209 Cyrtodactylus_pharbaungensis_MF872304,
		210 Cyrtodactylus_philippinicus_JX041344,
		211 Cyrtodactylus_phongnhakebangensis_MF169970,
		212 Cyrtodactylus_phukhaensis_MZ439912,
		213 Cyrtodactylus_phumyensis_MW792065,
		214 Cyrtodactylus_phuocbinhensis_MT953488,
		215 Cyrtodactylus_phuquocensis_KT013183,
		216 Cyrtodactylus_pinlaungensis_MN030637,
		217 Cyrtodactylus_pronarus_HQ401153,
		218 Cyrtodactylus_psarops_KR921709,
		219 Cyrtodactylus_pseudoquadrivirgatus_KT013184,
		220 Cyrtodactylus_puhuensis_MT953489,
		221 Cyrtodactylus_pulchellus_JX519525,
		222 Cyrtodactylus_punctatus_MW713941,
		223 Cyrtodactylus_pyadalinensis_MK488057,
		224 Cyrtodactylus_pyinyaungensis_MF872307,
		225 Cyrtodactylus_quadrivirgatus_JX988523,
		226 Cyrtodactylus_raglai_MW675652,
		227 Cyrtodactylus_redimiculus_GU550738,
		228 Cyrtodactylus_rex_KT835460,
		229 Cyrtodactylus_rishivalleyensis_KX698081,
		230 Cyrtodactylus_robustus_JX440554,
		231 Cyrtodactylus_rosichonariefi_KP256187,
		232 Cyrtodactylus_rubidus_KM255203,
		233 Cyrtodactylus_rukhadeva_OK626320,
		234 Cyrtodactylus_russelli_JX440555,
		235 Cyrtodactylus_sadanensis_MF872322,
		236 Cyrtodactylus_sadansinensis_MF872325,
		237 Cyrtodactylus_sadleiri_MH105038,
		238 Cyrtodactylus_saiyok_MW713974,
		239 Cyrtodactylus_salomonensis_JX440556,
		240 Cyrtodactylus_sangi_MW713956,
		241 Cyrtodactylus_sanook_MW713973,
		242 Cyrtodactylus_sanpelensis_MF872336,
		243 Cyrtodactylus_santana_1,
		244 Cyrtodactylus_santana_2,
		245 Cyrtodactylus_santana_3,
		246 Cyrtodactylus_semenanjungensis_JQ889177,
		247 Cyrtodactylus_semiadii_MT704866,
		248 Cyrtodactylus_semicinctus_KR921715,
		249 Cyrtodactylus_septentrionalis_MH971164,
		250 Cyrtodactylus_septimontium_MH940238,
		251 Cyrtodactylus_septimontium_MW713965,
		252 Cyrtodactylus_seribuatensis_JX440557,
		253 Cyrtodactylus_sermowaiensis_JX440558,
		254 Cyrtodactylus_serratus_JQ820298,
		255 Cyrtodactylus_sharkari_KJ659853,
		256 Cyrtodactylus_shwetaungorum_MF872346,
		257 Cyrtodactylus_siahaensis_OK247678,
		258 Cyrtodactylus_sinyineensis_MF872354,
		259 Cyrtodactylus_slowinskii_JX440559,
		260 Cyrtodactylus_soba_MW713938,
		261 Cyrtodactylus_sommerladi_MT953490,
		262 Cyrtodactylus_soni_MT953491,
		263 Cyrtodactylus_sonlaensis_MT953492,
		264 Cyrtodactylus_soudthichaki_MT953493,
		265 Cyrtodactylus_sp10_MT468902,
		266 Cyrtodactylus_sp14_OK626314,
		267 Cyrtodactylus_sp1_Tak_Pr_TH_MT468903,
		268 Cyrtodactylus_sp2_Tak_Pr_TH_MT468901,
		269 Cyrtodactylus_sp4_Kamphaeng_MT497807,
		270 Cyrtodactylus_sp_12_ON411222,
		271 Cyrtodactylus_sp_1_PLW-2015_KT013197,
		272 Cyrtodactylus_sp_2_IA-2014_KM255192,
		273 Cyrtodactylus_sp_3_IA-2014_KM255193,
		274 Cyrtodactylus_sp_HLM0313_Kubah_Malaysia,
		275 Cyrtodactylus_sp_IA_2014_KM255196,
		276 Cyrtodactylus_sp_KAC-2015a_KR921697,
		277 Cyrtodactylus_sp_KAC-2015a_KR921719,
		278 Cyrtodactylus_sp_KAC-2015a_KR921720,
		279 Cyrtodactylus_sp_KAC-2015a_KR921721,
		280 Cyrtodactylus_sp_KAC_2015a_KR921711,
		281 Cyrtodactylus_sp_Kai_Islands_MF706380,
		282 Cyrtodactylus_sp_Kirirom_KT013114,
		283 Cyrtodactylus_sp_MH248911,
		284 Cyrtodactylus_sp_MH248913,
		285 Cyrtodactylus_sp_MH248916,
		286 Cyrtodactylus_sp_MH248934,
		287 Cyrtodactylus_sp_MN884178,
		288 Cyrtodactylus_sp_MW713943,
		289 Cyrtodactylus_sp_MW713944,
		290 Cyrtodactylus_sp_MW713946,
		291 Cyrtodactylus_sp_MW713950,
		292 Cyrtodactylus_sp_MW713951,
		293 Cyrtodactylus_sp_MW713954,
		294 Cyrtodactylus_sp_MW713961,
		295 Cyrtodactylus_sp_MW713966,
		296 Cyrtodactylus_sp_MW713969,
		297 Cyrtodactylus_sp_MW713970,
		298 Cyrtodactylus_sp_MW713978,
		299 Cyrtodactylus_sp_MW792056,
		300 Cyrtodactylus_sp_Mt_Pekopekowana_HQ401193,
		301 Cyrtodactylus_sp_NAP08781_Song_Thanh,
		302 Cyrtodactylus_sp_SR2-2020_MT468909,
		303 Cyrtodactylus_sp_Timor_JX440560,
		304 Cyrtodactylus_sp_WAMR_107499_KU232623,
		305 Cyrtodactylus_sp_WAMR_109893_KU232621,
		306 Cyrtodactylus_sp_WAMR_109893_KU232624,
		307 Cyrtodactylus_speciosus_KM878623,
		308 Cyrtodactylus_spelaeus_MW713962,
		309 Cyrtodactylus_spinosus_MT953494,
		310 Cyrtodactylus_srilekhae_KX698083,
		311 Cyrtodactylus_stellatus_OK094500,
		312 Cyrtodactylus_sworderi_JQ889189,
		313 Cyrtodactylus_takouensis_MF169978,
		314 Cyrtodactylus_tanim_MF706378,
		315 Cyrtodactylus_taungwineensis_MN534925,
		316 Cyrtodactylus_tautbatorum_GU366083,
		317 Cyrtodactylus_taybacensis_MT953495,
		318 Cyrtodactylus_taynguyenensis_MW713953,
		319 Cyrtodactylus_tebuensis_JX988527,
		320 Cyrtodactylus_teyniei_MT953496,
		321 Cyrtodactylus_thirakhupti_MF872357,
		322 Cyrtodactylus_thylacodactylus_KT013162,
		323 Cyrtodactylus_tibetanus_MW111438,
		324 Cyrtodactylus_tigroides_JX440562,
		325 Cyrtodactylus_timur_KJ659857,
		326 Cyrtodactylus_tiomanensis_JX440563,
		327 Cyrtodactylus_triedrus_MW713937,
		328 Cyrtodactylus_trilatofasciatus_JX519530,
		329 Cyrtodactylus_tripartitus_HQ401203,
		330 Cyrtodactylus_tripuraensis,
		331 Cyrtodactylus_tuberculatus_JX440564,
		332 Cyrtodactylus_urbanus_MN911175,
		333 Cyrtodactylus_varadgirii_KX632369,
		334 Cyrtodactylus_vedda_JX440522,
		335 Cyrtodactylus_vilaphongi_MT953497,
		336 Cyrtodactylus_wayakonei_MT953498,
		337 Cyrtodactylus_welpyanensis_MF872360,
		338 Cyrtodactylus_yakhuna_MW713942,
		339 Cyrtodactylus_yangbayensis_KT013202,
		340 Cyrtodactylus_yathepyanensis_MF872366,
		341 Cyrtodactylus_yoshii_JX440565,
		342 Cyrtodactylus_ywanganensis_MN030631,
		343 Cyrtodactylus_zebraicus_MW713971,
		344 Cyrtodactylus_zhaoermii_MW177788,
		345 Cyrtodactylus_zhenkangensis_MW792062,
		346 Cyrtodactylus_ziegleri_MW713968,
		347 Cyrtodactylus_zugi_JQ820305,
		348 Mediodactylus_russowii_JX440517,
		349 Pygopus_nigriceps_JX440518,
		350 Sphaerodactylus_torrei_JX440519,
		351 Tenuidactylus_elongatus_JX440516,
		352 Tropiocolotes_steudneri_JX440520
;
tree TREE1 = ((((1[&height=1.9410514191077203E-16,height_95%_HPD={1.1102230246251565E-16,3.3306690738754696E-16},height_median=2.220446049250313E-16,height_range={0.0,6.661338147750939E-16},length=0.2785162652198734,length_95%_HPD={0.189527638868638,0.36456693205230006},length_median=0.2771151016120059,length_range={0.1277681313147056,0.4871709718487315},rate=0.986728242871902,rate_95%_HPD={0.666…
End;
