# Supplementary material for: ﻿Scratching the surface: a new species of Bent-toed gecko (Squamata, Gekkonidae, Cyrtodactylus) from Timor-Leste of the darmandvillei group marks the potential for future discoveries
Source: Zookeys. 2023 Jan 11;1139:107–26. doi: 10.3897/zookeys.1139.96508 (PMC9850252; doi:10.3897/zookeys.1139.96508)
Supplement: Supplementary material 1 — Supplementary information [file zookeys-1139-107_article-96508__-s001.zip › iqtree.contree]

(Sphaerodactylus_torrei_JX440519:0.8067936626,Pygopus_nigriceps_JX440518:0.6646163906,(((((((((((((((((((((Cyrtodactylus_taungwineensis_MN534925:0.1224349539,Cyrtodactylus_sp2_Tak_Pr_TH_MT468901:0.0277158812)97:0.0057893229,(Cyrtodactylus_inthanon_MT550625:0.0319579960,Cyrtodactylus_maelanoi_MT823267:0.0229636183)100:0.0214343866)99:0.0179652875,Cyrtodactylus_sp1_Tak_Pr_TH_MT468903:0.0310805206)100:0.0244435902,Cyrtodactylus_welpyanensis_MF872360:0.0631980971)100:0.0145147140,Cyrtodactylus_sinyineensis_MF872354:0.0850424312)100:0.0259559477,((Cyrtodactylus_dammathetensis_MF872276:0.0434084838,Cyrtodactylus_chaunghanakwaensis_MH198644:0.0475308706)100:0.0435074271,(Cyrtodactylus_naungkayaingensis_MH198664:0.0486187327,(Cyrtodactylus_amphipetraeus_MT550630:0.0564711529,(Cyrtodactylus_aequalis_MN917686:0.0260723535,(Cyrtodactylus_bayinnyiensis_MH198651:0.0233418822,Cyrtodactylus_dattkyaikensis_MN534902:0.0187450722)100:0.0068490140)100:0.0202204966)100:0.0183857222)100:0.0273825622)100:0.0236635310)100:0.0633720648,Cyrtodactylus_sp4_Kamphaeng_MT497807:0.1373698700)100:0.0607516669,(Cyrtodactylus_tigroides_JX440562:0.2278565582,(((((((Cyrtodactylus_sonlaensis_MT953492:0.1427465706,(Cyrtodactylus_huongsonensis_MT953481:0.0449352770,Cyrtodactylus_soni_MT953491:0.0515917105)100:0.0570520789)87:0.0127716051,Cyrtodactylus_gulinqingensis_MZ782150:0.0964928346)99:0.0171231126,(Cyrtodactylus_kunyai_MZ439917:0.1043966208,Cyrtodactylus_auribalteatus_MZ439914:0.0794928073)99:0.0283459982)62:0.0060289599,(Cyrtodactylus_dumnuii_MW713972:0.0888265807,(Cyrtodactylus_zhenkangensis_MW792062:0.0776326292,(Cyrtodactylus_menglianensis_OM296043:0.0474089776,(Cyrtodactylus_wayakonei_MT953498:0.0303805478,Cyrtodactylus_phukhaensis_MZ439912:0.0305113163)100:0.0172444519)100:0.0398696427)100:0.0350688526)97:0.0121933602)63:0.0046316843,(Cyrtodactylus_ngoiensis_MW792066:0.0785454901,(Cyrtodactylus_spelaeus_MW713962:0.0694020350,(Cyrtodactylus_chauquangensis_MT953475:0.0566207155,((Cyrtodactylus_cucphuongensis_MT953477:0.0585340830,((Cyrtodactylus_puhuensis_MT953489:0.0114713037,Cyrtodactylus_houaphanensis_MW792067:0.0211392124)100:0.0156786780,(Cyrtodactylus_bobrovi_MT953471:0.0231735477,Cyrtodactylus_otai_MT953486:0.0120204151)100:0.0244749849)100:0.0102909174)100:0.0248632649,Cyrtodactylus_vilaphongi_MT953497:0.0464358068)100:0.0098266605)100:0.0134192365)100:0.0255620817)100:0.0392810304)99:0.0158387429,(Cyrtodactylus_doisuthep_MT550626:0.0935405637,(Cyrtodactylus_erythrops_MW713958:0.0353963070,Cyrtodactylus_sp_MW713961:0.0652089730)100:0.0425783667)100:0.0396307730)87:0.0116914667,(Cyrtodactylus_bichnganae_MF169953:0.0666228338,Cyrtodactylus_taybacensis_MT953495:0.0530493975)100:0.1127290060)99:0.0219229314)93:0.0071095132)100:0.0249614370,((Cyrtodactylus_zebraicus_MW713971:0.1400793948,Cyrtodactylus_lenya_KY041655:0.0984819537)100:0.0780075730,(Cyrtodactylus_saiyok_MW713974:0.1471269535,((Cyrtodactylus_cf_oldhami_sp8_MT468911:0.0381551781,Cyrtodactylus_monilatus_ON231266:0.0649528636)100:0.0584692128,(Cyrtodactylus_cf_oldhami_MW713967:0.0756669589,((Cyrtodactylus_payarhtanensis_KY041657:0.0787200207,(Cyrtodactylus_cf_oldhami_AP018118:0.0377319213,Cyrtodactylus_oldhami_MF872302:0.0033706213)100:0.0383461109)94:0.0078952817,(Cyrtodactylus_thirakhupti_MF872357:0.0505737137,(Cyrtodactylus_sp_MW713969:0.0289785841,Cyrtodactylus_sanook_MW713973:0.0483998552)94:0.0147213271)81:0.0037035734)94:0.0322873730)100:0.0194244854)100:0.0398816282)100:0.0245026264)100:0.0466144093)97:0.0057914794,((Cyrtodactylus_yathepyanensis_MF872366:0.0832419414,Cyrtodactylus_linnoensis_MF872297:0.0628269264)100:0.0120570558,Cyrtodactylus_sadanensis_MF872322:0.0506660956)100:0.1336371675)96:0.0165185063,(Cyrtodactylus_sadansinensis_MF872325:0.0829829914,(Cyrtodactylus_pharbaungensis_MF872304:0.0448246138,Cyrtodactylus_sanpelensis_MF872336:0.0358899658)100:0.0178763709)100:0.1098772423)100:0.0525316278,((((Cyrtodactylus_elok_JQ889180:0.1893756417,(Cyrtodactylus_brevipalmatus_MT468899:0.0430757355,Cyrtodactylus_sp14_OK626314:0.0429618730)100:0.1035564522)100:0.0153983271,(Cyrtodactylus_rukhadeva_OK626320:0.1359862563,((((Cyrtodactylus_interdigitalis_YC00952:0.0216144831,Cyrtodactylus_sp_12_ON411222:0.0432939925)100:0.0291906053,(Cyrtodactylus_cf_ngati1_NCSM79472:0.0229254729,(Cyrtodactylus_cf_ngati2_OK626317:0.0190510424,(Cyrtodactylus_cf_ngati_JQ889181:0.0151261816,Cyrtodactylus_ngati_OK626318:0.0020709984)100:0.0083703588)100:0.0071212070)100:0.0095917936)100:0.0244501995,Cyrtodactylus_sp_SR2-2020_MT468909:0.0339045383)100:0.0117942897,Cyrtodactylus_sp10_MT468902:0.0462457186)100:0.0344424659)100:0.0818390158)100:0.1410367593,(((((Cyrtodactylus_stellatus_OK094500:0.0776884209,Cyrtodactylus_lekaguli_KX011428:0.0634307917)100:0.0107831333,(Cyrtodactylus_langkawiensis_JX519502:0.0637809935,Cyrtodactylus_dayangbuntingensis_MN125090:0.0495683042)100:0.0156760025)100:0.0066448147,Cyrtodactylus_astrum_JX519472:0.0927947764)100:0.0492555028,(((Cyrtodactylus_bintangtinggi_JX519494:0.0479366285,(Cyrtodactylus_lenggongensis_JX519488:0.0040355958,Cyrtodactylus_bintangrendah_JX519491:0.0048633697)100:0.0511889366)100:0.0279061282,(Cyrtodactylus_macrotuberculatus_JX519512:0.0587959882,(Cyrtodactylus_pulchellus_JX519525:0.0550627702,Cyrtodactylus_evanquahi_MN586891:0.0425708489)100:0.0152578549)100:0.0279216019)93:0.0164486225,(Cyrtodactylus_australotitiwangsaensis_JX519486:0.0413828101,(Cyrtodactylus_trilatofasciatus_JX519530:0.0035819819,Cyrtodactylus_sharkari_KJ659853:0.0021915873)100:0.0388317237)100:0.0202082712)100:0.0616412342)100:0.0225162268,(Cyrtodactylus_timur_KJ659857:0.0478276691,(Cyrtodactylus_jelawangensis_KJ659852:0.0264371127,Cyrtodactylus_hidupselamanya_KX011420:0.0178443245)100:0.0311452845)100:0.0629481705)100:0.1553957177)96:0.0186990508,((Cyrtodactylus_shwetaungorum_MF872346:0.0580930148,(Cyrtodactylus_pinlaungensis_MN030637:0.0338073084,(Cyrtodactylus_linnwayensis_MN030628:0.0189029925,Cyrtodactylus_ywanganensis_MN030631:0.0309592247)99:0.0140982735)90:0.0062998370)100:0.2263594439,(Cyrtodactylus_hontreensis_JX440539:0.2302073095,(Cyrtodactylus_sp_MW713966:0.1447504789,(((((((Cyrtodactylus_septimontium_MW713965:0.0858028838,(Cyrtodactylus_kulenensis_MW717585:0.0295087810,(Cyrtodactylus_intermedius_GU550710:0.0191587041,Cyrtodactylus_cf_intermedius_KT013117:0.0265357516)100:0.0150329209)97:0.0004830836)100:0.0162506525,Cyrtodactylus_cf_intermedius_JX519469:0.0361410354)100:0.0261902028,(Cyrtodactylus_cardamomensis_KT013135:0.0254640017,(Cyrtodactylus_kohrongensis_KT013123:0.0430800207,Cyrtodactylus_thylacodactylus_KT013162:0.0397483700)100:0.0071974810)100:0.0262868926)100:0.0059164277,Cyrtodactylus_auralensis_KT013127:0.0539075236)99:0.0121569943,Cyrtodactylus_phuquocensis_KT013183:0.0696973422)100:0.0143045150,(Cyrtodactylus_sp_Kirirom_KT013114:0.0307128375,Cyrtodactylus_septimontium_MH940238:0.0298294886)94:0.0252949677)91:0.0160980530,(Cyrtodactylus_bokorensis_KT013147:0.0393101299,Cyrtodactylus_laangensis_KT013158:0.0292441336)100:0.0115833255)100:0.1067593469)100:0.0510270917)100:0.0948528355)93:0.0158690409)83:0.0203670777)59:0.0073247235,((((Cyrtodactylus_manos_JQ820322:0.2167837039,Cyrtodactylus_arcanus_JQ820314:0.1279658770)68:0.0565108303,((((Cyrtodactylus_crustulus_MN640776:0.0646560378,Cyrtodactylus_sermowaiensis_JX440558:0.0549116284)100:0.0158143910,Cyrtodactylus_atremus_MN640774:0.0402915718)100:0.1742564494,(((Cyrtodactylus_pronarus_HQ401153:0.0817263011,Cyrtodactylus_adorus_HQ401167:0.0182519695)100:0.1149179587,((Cyrtodactylus_hoskini_HQ401119:0.0923583383,Cyrtodactylus_mcdonaldi_HQ401139:0.0911563994)100:0.0140138220,Cyrtodactylus_tuberculatus_JX440564:0.0705141870)100:0.0332547821)100:0.0413581425,(Cyrtodactylus_mimikanus_JQ820316:0.1868627529,(Cyrtodactylus_rex_KT835460:0.1018013780,(Cyrtodactylus_zugi_JQ820305:0.0851794130,(Cyrtodactylus_novaeguineae_JX440547:0.0173622920,Cyrtodactylus_equestris_KT835457:0.0168156218)100:0.0849964994)100:0.0409996912)100:0.0167707510)100:0.0215827457)100:0.0329096778)94:0.0086995818,(Cyrtodactylus_minor_JQ820318:0.1762527280,((Cyrtodactylus_medioclivus_JQ820294:0.1024872825,Cyrtodactylus_boreoclivus_JQ820307:0.1170115086)100:0.0460523042,(Cyrtodactylus_tanim_MF706378:0.1086147738,Cyrtodactylus_capreoloides_JQ820313:0.1058840247)93:0.0155781439)100:0.0338086600)68:0.0192405808)66:0.0110720786)57:0.0028154606,((Cyrtodactylus_klugei_HQ401197:0.0812430127,Cyrtodactylus_robustus_JX440554:0.0875349512)100:0.0460791510,((Cyrtodactylus_tripartitus_HQ401203:0.0407753509,Cyrtodactylus_murua_KT363955:0.0435156253)100:0.0738727558,(Cyrtodactylus_salomonensis_JX440556:0.1091744573,((Cyrtodactylus_louisiadensis_HQ401191:0.0826146359,Cyrtodactylus_epiroticus_JX440535:0.0552407027)99:0.0098452256,Cyrtodactylus_sp_Mt_Pekopekowana_HQ401193:0.0666454016)100:0.0388096254)100:0.0088017475)100:0.0387294990)100:0.0670353347)87:0.0072331727,(((Cyrtodactylus_serratus_JQ820298:0.0836602893,Cyrtodactylus_cf_serratus_MW713977:0.0816357407)100:0.0237822670,Cyrtodactylus_cf_loriae_KM016827:0.0730728322)100:0.0893024793,(Cyrtodactylus_cf_loriae_Bunisi_HQ401209:0.0930188676,Cyrtodactylus_loriae_JQ820299:0.1247313638)100:0.0537158093)100:0.0717907076)97:0.0339022970)85:0.0094920531,Cyrtodactylus_biordinis_MF673951:0.3190904541)93:0.0223019829,(((((Cyrtodactylus_jeyporensis_KM878616:0.1942910456,(Cyrtodactylus_nebulosus_KM878618:0.0587245390,((Cyrtodactylus_cf_nebulosus_3_KM878621:0.0274596758,Cyrtodactylus_cf_nebulosus_KM878622:0.0296466807)100:0.0565418109,(Cyrtodactylus_cf_nebulosus_KM878619:0.0423530296,Cyrtodactylus_cf_nebulosus_2_KM878620:0.0837497815)100:0.0193392364)100:0.0261767874)100:0.1519039665)99:0.0355758204,(((Cyrtodactylus_collegalensis_KX632365:0.0681860753,((Cyrtodactylus_speciosus_KM878623:0.0363463409,Cyrtodactylus_cf_speciosus_KM878629:0.0355404761)100:0.0511751530,(Cyrtodactylus_srilekhae_KX698083:0.0463720066,Cyrtodactylus_rishivalleyensis_KX698081:0.0539811772)100:0.0207246207)100:0.0111347940)100:0.0225914153,Cyrtodactylus_yakhuna_MW713942:0.0617169354)100:0.0294558390,Cyrtodactylus_varadgirii_KX632369:0.0658883312)100:0.1435498905)100:0.0573472892,(Cyrtodactylus_cf_deccanensis_KM878628:0.0943893829,(Cyrtodactylus_cf_albofasciatus_KM878611:0.0564028544,Cyrtodactylus_albofasciatus_KM878625:0.0474658860)100:0.0425500599)100:0.1971968452)100:0.0396523020,(Cyrtodactylus_vedda_JX440522:0.0854104155,(Cyrtodactylus_triedrus_MW713937:0.0503884152,Cyrtodactylus_punctatus_MW713941:0.0213012553)100:0.0475861982)100:0.1478039803)86:0.0248070716,(Cyrtodactylus_soba_MW713938:0.0815688518,Cyrtodactylus_fraenatus_MW713940:0.0766209567)100:0.1203617360)81:0.0103341779)84:0.0101313035,((((((Cyrtodactylus_caovansungi_MF169954:0.2076517768,(((Cyrtodactylus_sangi_MW713956:0.1266385516,(Cyrtodactylus_cf_cattienensis_MF169956:0.0743212785,Cyrtodactylus_chungi_MW713948:0.0777319245)100:0.0273304395)68:0.0135745999,Cyrtodactylus_phuocbinhensis_MT953488:0.0928938615)100:0.0509641088,((((Cyrtodactylus_irregularis_JX041341:0.1255332057,Cyrtodactylus_gialaiensis_MT953479:0.1263950087)99:0.0258482678,((Cyrtodactylus_sp_MW713978:0.1367323531,Cyrtodactylus_bugiamapensis_MT953473:0.0254340937)100:0.0295348886,Cyrtodactylus_ziegleri_MW713968:0.0568308813)100:0.0580078860)100:0.0275706108,(Cyrtodactylus_takouensis_MF169978:0.0878300725,(Cyrtodactylus_dati_KT013104:0.0220122781,Cyrtodactylus_huynhi_MF169963:0.0305569078)100:0.0951529182)80:0.0087348989)99:0.0088952613,((Cyrtodactylus_cucdongensis_MF169959:0.0690662780,(Cyrtodactylus_phumyensis_MW792065:0.0788129681,(Cyrtodactylus_yangbayensis_KT013202:0.0186040472,Cyrtodactylus_martini_MF169968:0.0215036514)100:0.0309860341)81:0.0132799354)100:0.0777920959,(Cyrtodactylus_bidoupimontis_MT953470:0.0789567290,Cyrtodactylus_cf_irregularis_MW713952:0.0806143681)100:0.0518930239)96:0.0072403087)100:0.0230524348)97:0.0132767749)98:0.0116369841,(((Cyrtodactylus_sp_1_PLW-2015_KT013197:0.0704772223,Cyrtodactylus_cryptus_MT953476:0.0682033100)100:0.0922515457,(Cyrtodactylus_kingsadai_MT953483:0.0796023913,Cyrtodactylus_raglai_MW675652:0.0716764619)100:0.0308159426)100:0.0055310463,(((Cyrtodactylus_sp_MW713950:0.0789834429,Cyrtodactylus_sp_MW713954:0.0719540354)100:0.0353146846,(Cyrtodactylus_taynguyenensis_MW713953:0.0682584039,(Cyrtodactylus_culaochamensis:0.0565045720,(Cyrtodactylus_pseudoquadrivirgatus_KT013184:0.0135114072,Cyrtodactylus_sp_NAP08781_Song_Thanh:0.0145938723)100:0.0418606046)100:0.0178378238)100:0.0141742034)100:0.0155483415,Cyrtodactylus_sp_MW713951:0.0905074350)100:0.0446990012)99:0.0290715472)100:0.0787027462,(((Cyrtodactylus_eisenmanae_KT013106:0.1609121012,Cyrtodactylus_grismeri_JX440538:0.1438435891)100:0.0177231531,(Cyrtodactylus_leegrismeri_KT013195:0.0457731453,Cyrtodactylus_condorensis_KT013196:0.0533759835)100:0.0977364868)100:0.0670409056,Cyrtodactylus_badenensis_MT953468:0.1632894977)80:0.0080062977)100:0.0275732177,((((((Cyrtodactylus_cavernicolus_MN884160:0.1493042025,(Cyrtodactylus_muluensis_MK477169:0.1198521158,((Cyrtodactylus_hantu_MN884172:0.1361078251,Cyrtodactylus_aurensis_JX440525:0.0830481918)84:0.0218846060,(Cyrtodactylus_cf_pubisulcus_CAS262963:0.1354756039,Cyrtodactylus_sp_HLM0313_Kubah_Malaysia:0.0510015035)100:0.0662751179)79:0.0010426153)96:0.0300537479)100:0.0661958281,(Cyrtodactylus_sp_MN884178:0.1299861848,Cyrtodactylus_redimiculus_GU550738:0.1233133207)100:0.0550421353)93:0.0089105293,(Cyrtodactylus_baluensis_GU366080:0.1103356723,(Cyrtodactylus_yoshii_JX440565:0.0688320294,(Cyrtodactylus_ingeri_MN884158:0.0265070361,Cyrtodactylus_matsuii_MN884159:0.0370748707)100:0.0214521237)100:0.0661846538)100:0.0678400277)96:0.0124505774,(Cyrtodactylus_tautbatorum_GU366083:0.0919259283,(Cyrtodactylus_jambangan_GU366100:0.0605262962,(Cyrtodactylus_cf_annulatus_GU366085:0.0175847825,Cyrtodactylus_annulatus_GU366099:0.0287977873)100:0.0495016832)100:0.0520431291)100:0.0811020219)95:0.0097646152,((Cyrtodactylus_cf_philippinicusGU550825:0.0952921803,Cyrtodactylus_philippinicus_JX041344:0.1352428148)100:0.0548401424,Cyrtodactylus_agusanensis_HQ154532:0.1089718484)100:0.0189762434)99:0.0246933874,(Cyrtodactylus_cf_pubisulcus_BRK720:0.0653284487,Cyrtodactylus_miriensis_MN884154:0.0660894890)100:0.0750799067)100:0.0370837503)97:0.0169683359,((((((Cyrtodactylus_tiomanensis_JX440563:0.2316790629,((Cyrtodactylus_pantiensis_JQ889185:0.0728431407,(Cyrtodactylus_payacola_JQ889190:0.0112949012,Cyrtodactylus_metropolis_KU253578:0.0352790802)100:0.0317326917)100:0.0811848138,(Cyrtodactylus_majulah_JX988530:0.1097746189,Cyrtodactylus_rosichonariefi_KP256187:0.1048155938)100:0.0283542629)100:0.0723121002)100:0.0528982067,((Cyrtodactylus_sp_MH248911:0.1418129812,((Cyrtodactylus_psarops_KR921709:0.0467436733,Cyrtodactylus_sp_KAC_2015a_KR921711:0.0470608420)100:0.1069631738,(Cyrtodactylus_sp_MH248913:0.0423466062,Cyrtodactylus_sp_MH248916:0.1080312609)100:0.0589325047)100:0.0303983227)100:0.0621716929,((Cyrtodactylus_semicinctus_KR921715:0.0765960709,Cyrtodactylus_agamensis_MH248910:0.1123416120)99:0.0233028573,Cyrtodactylus_semenanjungensis_JQ889177:0.1564416501)100:0.0492479158)67:0.0275025706)100:0.0460700433,Cyrtodactylus_rubidus_KM255203:0.1610782923)66:0.0190894442,((Cyrtodactylus_quadrivirgatus_JX988523:0.1131219602,((Cyrtodactylus_sworderi_JQ889189:0.1000545642,(Cyrtodactylus_tebuensis_JX988527:0.0320535468,Cyrtodactylus_gunungsenyumensis_KU253585:0.0580676025)100:0.0434227714)92:0.0136950742,Cyrtodactylus_guakanthanensis_KU253576:0.0622148533)100:0.0668569003)100:0.1003682199,(Cyrtodactylus_durio_KU893159:0.0963287956,Cyrtodactylus_lateralis_KU893160:0.0731048020)100:0.1184213744)70:0.0137903256)82:0.0117130370,((((Cyrtodactylus_semiadii_MT704866:0.2070347445,Cyrtodactylus_sp_KAC-2015a_KR921721:0.2110356250)98:0.0251827437,((Cyrtodactylus_sp_KAC-2015a_KR921697:0.0191615847,Cyrtodactylus_sp_KAC-2015a_KR921719:0.0300131628)100:0.0479867917,(Cyrtodactylus_sp_MH248934:0.0586873667,(Cyrtodactylus_sp_KAC-2015a_KR921720:0.0282617677,Cyrtodactylus_sp_MW792056:0.0300308951)100:0.0225879959)100:0.0155724311)100:0.1288692992)100:0.0408908533,(Cyrtodactylus_papeda_OM158779:0.1553508595,(Cyrtodactylus_papuensis_JQ820321:0.1181927507,Cyrtodactylus_marmoratus_JX440546:0.0605093808)100:0.0735199383)100:0.0658588078)63:0.0153475630,Cyrtodactylus_spinosus_MT953494:0.2779181696)85:0.0181382929)86:0.0089603567,(Cyrtodactylus_jellesmae_JX440542:0.2329718048,(((Cyrtodactylus_darmandvillei_KU232618:0.1432792914,Cyrtodactylus_sp_WAMR_107499_KU232623:0.1208214917)100:0.0395795833,((Cyrtodactylus_santana_3:0.0000024791,(Cyrtodactylus_santana_1:0.0000023003,Cyrtodactylus_santana_2:0.0000023003)100:0.0008116161)100:0.0886750010,((Cyrtodactylus_seribuatensis_JX440557:0.0563726754,(Cyrtodactylus_sp_WAMR_109893_KU232621:0.0499734404,(Cyrtodactylus_sp_WAMR_109893_KU232624:0.0216151325,Cyrtodactylus_sadleiri_MH105038:0.0271771510)100:0.0091641648)100:0.0153525631)100:0.0286512224,(Cyrtodactylus_sp_Kai_Islands_MF706380:0.0562427282,(Cyrtodactylus_batucolus_JQ889178:0.0495215522,Cyrtodactylus_petani_KU232620:0.0325273049)100:0.0168014852)100:0.0104353001)100:0.0226123817)100:0.0314738259)91:0.0096684497,(Cyrtodactylus_kimberleyensis_JX440544:0.0322171184,Cyrtodactylus_sp_Timor_JX440560:0.0368495091)100:0.1406130987)100:0.0222606430)100:0.0397173932)89:0.0100040773)83:0.0104851831,((((Cyrtodactylus_cf_consobrinus_JX440528:0.0636287403,Cyrtodactylus_consobrinus_MK477184:0.0419024782)100:0.0395626037,Cyrtodactylus_malayanus_MK477180:0.0648549074)95:0.0099041968,Cyrtodactylus_cf_consobrinus_GU550725:0.0843323223)100:0.0718190268,(Cyrtodactylus_cf_malayanus_CUS016:0.1267730165,Cyrtodactylus_limajalur_MK477178:0.0713625370)100:0.0394181210)100:0.0925653368)100:0.0926653642)92:0.0199431695,((((Cyrtodactylus_pageli_MT953487:0.1579136532,Cyrtodactylus_muangfuangensis_MW792068:0.1920767130)99:0.0387951817,(Cyrtodactylus_angularis_JX041340:0.2311083770,Cyrtodactylus_chanhomeae_JX440529:0.1374581559)100:0.0304595885)100:0.0142190986,((((Cyrtodactylus_sp_MW713944:0.1056633482,(Cyrtodactylus_jarujini_JX440541:0.0698236895,(Cyrtodactylus_multiporus_MT953484:0.0719914204,(Cyrtodactylus_teyniei_MT953496:0.0139408971,Cyrtodactylus_sp_MW713946:0.0514546902)100:0.0371676122)100:0.0142801210)100:0.0717549069)63:0.0194586537,Cyrtodactylus_sp_MW713943:0.1160813271)99:0.0137595950,(Cyrtodactylus_phongnhakebangensis_MF169970:0.0638545618,(Cyrtodactylus_calamei_MT953474:0.0193443383,(Cyrtodactylus_darevskii_MT953478:0.0285547604,Cyrtodactylus_hinnamnoensis_MT953480:0.0106568136)100:0.0101258810)100:0.0260032008)100:0.0600778301)100:0.0282485877,(((Cyrtodactylus_lomyenensis_MF169966:0.1262202063,(Cyrtodactylus_jaegeri_MT953482:0.0643294041,Cyrtodactylus_soudthichaki_MT953493:0.0730465156)100:0.0306804017)99:0.0069200576,Cyrtodactylus_bansocensis_MT953469:0.0801957224)100:0.0252422046,Cyrtodactylus_sommerladi_MT953490:0.1428629950)100:0.0386778133)100:0.0377349612)100:0.0490933305,Cyrtodactylus_nigriocularis_MT953485:0.1723271098)100:0.0384443638)100:0.0502587264,(((((Cyrtodactylus_annandalei_JX440524:0.0823078596,(((Cyrtodactylus_meersi_MH624104:0.0780915546,(Cyrtodactylus_feae_JX440536:0.0097507444,(Cyrtodactylus_myintkyawthurai_MH624108:0.0110353631,(Cyrtodactylus_pyinyaungensis_MF872307:0.0207677781,Cyrtodactylus_peguensis_MH756190:0.0292585432)83:0.0140511240)83:0.0112013844)100:0.0457831166)52:0.0086738270,Cyrtodactylus_pyadalinensis_MK488057:0.0492796915)51:0.0073506820,Cyrtodactylus_nyinyikyawi_MH624118:0.0682219133)72:0.0264137541)100:0.2582540402,((Cyrtodactylus_sp_IA_2014_KM255196:0.0165644074,Cyrtodactylus_kamengensis_OM023869:0.0100404821)100:0.1340232235,(Cyrtodactylus_bhupathyi_KM255181:0.1585133560,Cyrtodactylus_gubernatoris_KM255204:0.1374624332)100:0.0773833391)100:0.1009610544)78:0.0276994033,(Cyrtodactylus_russelli_JX440555:0.0411951522,Cyrtodactylus_slowinskii_JX440559:0.0630743161)100:0.2309604432)87:0.0160241354,(((((((Cyrtodactylus_brevidactylus_JX440527:0.2038177371,Cyrtodactylus_sp_MW713970:0.1502303400)71:0.0344565878,(Cyrtodactylus_jaintiaensis_KM255195:0.1531582836,((Cyrtodactylus_namtiram_MW367433:0.1228233711,((Cyrtodactylus_bengkhuaiai_MW596516:0.0457144000,(Cyrtodactylus_lungleiensis_MZ645742:0.0304252650,Cyrtodactylus_siahaensis_OK247678:0.0429427167)100:0.0192492837)100:0.0250707392,(Cyrtodactylus_aaronbaueri_MW596520:0.0558737589,Cyrtodactylus_montanus_MT250544:0.0615198059)100:0.0429815059)99:0.0162686071)100:0.0723853012,Cyrtodactylus_aunglini_MH764590:0.1415864348)85:0.0235699130)49:0.0073456869)46:0.0113218623,((Cyrtodactylus_nagalandensis_KM255199:0.1577164502,Cyrtodactylus_gansi_JX440537:0.1091316911)84:0.0133301673,Cyrtodactylus_dianxiensis_MW971926:0.1328430798)97:0.0175628242)50:0.0146435661,Cyrtodactylus_chrysopylos_MH764599:0.1978813234)100:0.0272042966,(Cyrtodactylus_kaziriangaensis_KM255170:0.1645170929,((Cyrtodactylus_khasiensis_KM255188:0.1205074314,Cyrtodactylus_urbanus_MN911175:0.0902169549)100:0.0132136179,(((Cyrtodactylus_guwahatiensis_KM255194:0.0154313714,Cyrtodactylus_exercitus_OK247680:0.0358753316)100:0.0696866796,(Cyrtodactylus_septentrionalis_MH971164:0.0612210804,((Cyrtodactylus_bapme_MW367438:0.0393184208,Cyrtodactylus_karsticola_MW596513:0.0296860318)100:0.0133720686,Cyrtodactylus_agarwali_MW596515:0.0328738343)100:0.0471445160)100:0.0085894119)100:0.0598826685,(Cyrtodactylus_tripuraensis:0.0536736177,Cyrtodactylus_ayeyarwadyensis_EU268348:0.0616521507)100:0.0306010922)99:0.0108243247)100:0.0316944666)100:0.0630884803)90:0.0153850063,(Cyrtodactylus_sp_2_IA-2014_KM255192:0.0335068207,Cyrtodactylus_mombergi_MN059879:0.0534107436)100:0.0995500155)100:0.0223170876,(Cyrtodactylus_cayuensis_MW792058:0.0071971356,(Cyrtodactylus_arunachalensis_MT341522:0.0199034973,Cyrtodactylus_sp_3_IA-2014_KM255193:0.0161837988)100:0.0136539564)100:0.1707347434)100:0.0561890346)100:0.0410209203,(Cyrtodactylus_fasciolatus_KM255184:0.0386219259,Cyrtodactylus_cf_fasciolatum_KM255185:0.0288218803)100:0.2049532512)100:0.0346148164)100:0.0724947034,((Cyrtodactylus_battalensis_KC151984:0.2114737611,(Cyrtodactylus_chamba_KM255191:0.1273722166,Cyrtodactylus_himalayanus_KM255187:0.1073668106)98:0.0331558412)90:0.0270848873,(Cyrtodactylus_cf_lawderanus_KM255174:0.0604126130,Cyrtodactylus_lawderanus_KM255189:0.0682531183)100:0.1219099377)100:0.2908176664)99:0.0619207449,(Cyrtodactylus_zhaoermii_MW177788:0.1206322940,Cyrtodactylus_tibetanus_MW111438:0.1680163070)100:0.1755248333)100:0.0526875976,((Tropiocolotes_steudneri_JX440520:0.4255545075,Mediodactylus_russowii_JX440517:0.4347038399)100:0.0739739560,(Tenuidactylus_elongatus_JX440516:0.2679541818,Agamura_persica_JX440515:0.2481464770)100:0.1400302009)100:0.0718893593)100:0.2467441860);
