# Supplementary material for: ﻿Scratching the surface: a new species of Bent-toed gecko (Squamata, Gekkonidae, Cyrtodactylus) from Timor-Leste of the darmandvillei group marks the potential for future discoveries
Source: Zookeys. 2023 Jan 11;1139:107–26. doi: 10.3897/zookeys.1139.96508 (PMC9850252; doi:10.3897/zookeys.1139.96508)
Supplement: Supplementary material 1 — Supplementary information [file zookeys-1139-107_article-96508__-s001.zip › Morphometric data_raw.csv]

	SVL	ForL	TibL	AG	HL	HD	ED	EE	EN	IOD
petani	50.5	6.9	9.4	20.4	14.4	6.1	3.6	4	4.2	4.2
petani	53.8	7.5	9.5	24	15.4	6.3	4	4	4.3	4.7
petani	54.5	8.1	10.5	23.8	17.1	7.2	4.2	4.6	4.6	5
petani	55	7.9	9.7	24.4	18.8	6.9	3.8	4.8	4.9	4.3
petani	49.9	7.3	9	18.3	15.3	6.1	3.2	3.9	4.3	4.1
petani	56.6	8	11	24.4	16.9	6.7	4.2	4.8	4.3	4.6
petani	45	6.7	7.9	19	14	5.2	2.9	3.9	3.6	3.4
petani	51.1	7.7	9.7	23.2	15.8	6.8	4	4.5	4.4	3.8
petani	49.7	7.8	9.7	21.9	14	5.9	4.1	3.8	4	4.7
petani	57.2	8.5	9.7	26.2	16	6.4	3.9	4.9	4.6	4.7
petani	51.7	5.8	9.2	20.9	14.7	6	4	4.3	4.1	4.1
batucolus	73.3	10.8	11.8	28.6	19.9	12.7	4.2	5.8	6.6	4.5
batucolus	72	10.5	11.3	30.8	19.4	8.2	3.7	4	7.8	4.4
batucolus	74	10.6	11.2	31.2	20	7.8	4.8	6.1	6.4	4.9
batucolus	75.2	11.3	11.2	30	19.6	8.5	4.3	5.9	6.5	4.5
seribuatensis	74	9.9	12.2	30	21.5	8.2	4.9	6.1	6.2	7.4
seribuatensis	67	9.5	11.8	25.8	20	7.5	4.4	5.1	6	5.7
seribuatensis	70	10.2	12.4	29.2	20.4	7.2	4.8	5.9	5.5	5.6
seribuatensis	58	8.6	10	22.3	15.9	6.4	4.3	4	4.3	4.5
seribuatensis	74	9.3	11.4	28	19.6	7.9	4.4	5.3	5.2	5.4
santana	68.6	11.5	12.1	29.6	20.5	8.2	4.8	5.8	6.4	6.2
santana	70	11.2	12	28.7	20.7	9.3	5.2	5.7	6.7	6.1
santana	64.6	10	11.8	25.8	19.2	8	4.2	5.9	6.5	5.7
santana	74	12	13.7	32.3	22.7	9.1	4.8	6.4	7.1	6.8
santana	70.6	11.8	13.5	28	21.5	9.8	5.1	6.3	6.8	6.3
santana	59.1	10	11	24.3	17.1	7.3	4.2	5	5.7	5.2
