# Supplementary material for: ﻿Scratching the surface: a new species of Bent-toed gecko (Squamata, Gekkonidae, Cyrtodactylus) from Timor-Leste of the darmandvillei group marks the potential for future discoveries
Source: Zookeys. 2023 Jan 11;1139:107–26. doi: 10.3897/zookeys.1139.96508 (PMC9850252; doi:10.3897/zookeys.1139.96508)
Supplement: Supplementary material 1 — Supplementary information [file zookeys-1139-107_article-96508__-s001.zip › Table S1.xlsx]

## Sheet: Sheet1
Taxa	GenBank #
Outgroup
Agamura persica	JX440515
Mediodactylus russowii	JX440517
Pygopus nigriceps	JX440518
Sphaerodactylus torrei	JX440519
Tenuidactylus elongatus	JX440516
Tropiocolotes steudneri	JX440520
Ingroup
Cyrtodactylus_aaronbaueri_MW596520	MW596520
Cyrtodactylus_adorus_HQ401167	HQ401167
Cyrtodactylus_aequalis_MN917686	MN917686
Cyrtodactylus_agamensis_MH248910	MH248910
Cyrtodactylus_agarwali_MW596515	MW596515
Cyrtodactylus_agusanensis_HQ154532	HQ154532
Cyrtodactylus_albofasciatus_KM878625	KM878625
Cyrtodactylus_amphipetraeus_MT550630	MT550630
Cyrtodactylus_angularis_JX041340	JX041340
Cyrtodactylus_annandalei_JX440524	JX440524
Cyrtodactylus_annulatus_GU366099	GU366099
Cyrtodactylus_arcanus_JQ820314	JQ820314
Cyrtodactylus_arunachalensis_MT341522	MT341522
Cyrtodactylus_astrum_JX519472	JX519472
Cyrtodactylus_atremus_MN640774	MN640774
Cyrtodactylus_aunglini_MH764590	MH764590
Cyrtodactylus_auralensis_KT013127	KT013127
Cyrtodactylus_aurensis_JX440525	JX440525
Cyrtodactylus_auribalteatus_MZ439914	MZ439914
Cyrtodactylus_australotitiwangsaensis_JX519486	JX519486
Cyrtodactylus_ayeyarwadyensis_EU268348	EU268348
Cyrtodactylus_badenensis_MT953468	MT953468
Cyrtodactylus_baluensis_GU366080	GU366080
Cyrtodactylus_bansocensis_MT953469	MT953469
Cyrtodactylus_bapme_MW367438	MW367438
Cyrtodactylus_battalensis_KC151984	KC151984
Cyrtodactylus_batucolus_JQ889178	JQ889178
Cyrtodactylus_bayinnyiensis_MH198651	MH198651
Cyrtodactylus_bengkhuaiai_MW596516	MW596516
Cyrtodactylus_bhupathyi_KM255181	KM255181
Cyrtodactylus_bichnganae_MF169953	MF169953
Cyrtodactylus_bidoupimontis_MT953470	MT953470
Cyrtodactylus_bintangrendah_JX519491	JX519491
Cyrtodactylus_bintangtinggi_JX519494	JX519494
Cyrtodactylus_biordinis_MF673951	MF673951
Cyrtodactylus_bobrovi_MT953471	MT953471
Cyrtodactylus_bokorensis_KT013147	KT013147
Cyrtodactylus_boreoclivus_JQ820307	JQ820307
Cyrtodactylus_brevidactylus_JX440527	JX440527
Cyrtodactylus_brevipalmatus_OK626314	OK626314
Cyrtodactylus_bugiamapensis_MT953473	MT953473
Cyrtodactylus_calamei_MT953474	MT953474
Cyrtodactylus_caovansungi_MF169954	MF169954
Cyrtodactylus_capreoloides_JQ820313	JQ820313
Cyrtodactylus_cardamomensis_KT013135	KT013135
Cyrtodactylus_cattienensis_MF169956	MF169956
Cyrtodactylus_cavernicolus_MN884160	MN884160
Cyrtodactylus_cayuensis_MW792058	MW792058
Cyrtodactylus_cf_annulatus_GU366085	GU366085
Cyrtodactylus_cf_brevipalmatus_MT468899	MT468899
Cyrtodactylus_cf_cattiensis_NCSM80370	MW713948
Cyrtodactylus_cf_consobrinus_GU550725	GU550725
Cyrtodactylus_cf_consobrinus_JX440528	JX440528
Cyrtodactylus_cf_fasciolatum_KM255185	KM255185
Cyrtodactylus_cf_interdigitalis_JQ889181	JQ889181
Cyrtodactylus_cf_interdigitalis_sp10_MT468902	MT468902
Cyrtodactylus_cf_intermedius_GU550710	GU550710
Cyrtodactylus_cf_intermedius_JX519469	JX519469
Cyrtodactylus_cf_intermedius_KT013117	KT013117
Cyrtodactylus_cf_loriae_Bunisi_HQ401209	HQ401209
Cyrtodactylus_cf_malayanus_CUS016	MK477176
Cyrtodactylus_cf_nebulosus_2_KM878620	KM878620
Cyrtodactylus_cf_nebulosus_3_KM878621	KM878621
Cyrtodactylus_cf_nebulosus_KM878619	KM878619
Cyrtodactylus_cf_ngati1_NCSM79472_ND2_fromBLS	OK626316
Cyrtodactylus_cf_ngati2_OK626317	OK626317
Cyrtodactylus_cf_oldhami_AP018118	AP018118
Cyrtodactylus_cf_oldhami_sp8_MT468911	MT468911
Cyrtodactylus_cf_philippinicusGU550825	GU550825
Cyrtodactylus_cf_pubisulcus_BRK720	MN884152
Cyrtodactylus_cf_pubisulcus_CAS262963	MK477166
Cyrtodactylus_cf_serratus_MW713977	MW713977
Cyrtodactylus_cf._albofasciatus_KM878611	KM878611
Cyrtodactylus_cf._deccanensis_KM878628	KM878628
Cyrtodactylus_cf._intermedius_MW713965	MW713965
Cyrtodactylus_cf._irregularis_MW713952	MW713952
Cyrtodactylus_cf._lawderanus_KM255174	KM255174
Cyrtodactylus_cf._loriae_AMSR115468_KM016827	KM016827
Cyrtodactylus_cf._nebulosus_KM878622	KM878622
Cyrtodactylus_cf._oldhami_MW713967	MW713967
Cyrtodactylus_cf._speciosus_KM878629	KM878629
Cyrtodactylus_chamba_KM255191	KM255191
Cyrtodactylus_chanhomeae_JX440529	JX440529
Cyrtodactylus_chaunghanakwaensis_MH198644	MH198644
Cyrtodactylus_chauquangensis_MT953475	MT953475
Cyrtodactylus_chrysopylos_MH764599	MH764599
Cyrtodactylus_collegalensis_KX632365	KX632365
Cyrtodactylus_condorensis_KT013196	KT013196
Cyrtodactylus_consobrinus_MK477184	MK477184
Cyrtodactylus_crustulus_MN640776	MN640776
Cyrtodactylus_cryptus_MT953476	MT953476
Cyrtodactylus_cucdongensis_MF169959	MF169959
Cyrtodactylus_cucphuongensis_MT953477	MT953477
Cyrtodactylus_dammathetensis_MF872276	MF872276
Cyrtodactylus_darevskii_MT953478	MT953478
Cyrtodactylus_darmandvillei_KU232618	KU232618
Cyrtodactylus_dati_KT013104	KT013104
Cyrtodactylus_dattkyaikensis_MN534902	MN534902
Cyrtodactylus_dayangbuntingensis_MN125090	MN125090
Cyrtodactylus_dianxiensis_MW971926	MW971926
Cyrtodactylus_doisuthep_MT550626	MT550626
Cyrtodactylus_dumnuii_MW713972	MW713972
Cyrtodactylus_durio_KU893159	KU893159
Cyrtodactylus_eisenmanae_KT013106	KT013106
Cyrtodactylus_elok_JQ889180	JQ889180
Cyrtodactylus_epiroticus_JX440535	JX440535
Cyrtodactylus_equestris_KT835457	KT835457
Cyrtodactylus_erythrops_MW713958	MW713958
Cyrtodactylus_evanquahi_MN586891	MN586891
Cyrtodactylus_exercitus_OK247680	OK247680
Cyrtodactylus_fasciolatus_KM255184	KM255184
Cyrtodactylus_feae_JX440536	JX440536
Cyrtodactylus_fraenatus_MW713940	MW713940
Cyrtodactylus_gansi_JX440537	JX440537
Cyrtodactylus_gialaiensis_MT953479	MT953479
Cyrtodactylus_grismeri_JX440538	JX440538
Cyrtodactylus_guakanthanensis_KU253576	KU253576
Cyrtodactylus_gubernatoris_KM255204	KM255204
Cyrtodactylus_gulinqingensis_MZ782150	MZ782150
Cyrtodactylus_gunungsenyumensis_KU253585	KU253585
Cyrtodactylus_guwahatiensis_KM255194	KM255194
Cyrtodactylus_hantu_MN884172	MN884172
Cyrtodactylus_hidupselamanya_KX011420	KX011420
Cyrtodactylus_himalayanus_KM255187	KM255187
Cyrtodactylus_hinnamnoensis_MT953480	MT953480
Cyrtodactylus_hontreensis_JX440539	JX440539
Cyrtodactylus_hoskini_HQ401119	HQ401119
Cyrtodactylus_houaphanensis_MW792067	MW792067
Cyrtodactylus_huongsonensis_MT953481	MT953481
Cyrtodactylus_huynhi_MF169963	MF169963
Cyrtodactylus_ingeri_MN884158	MN884158
Cyrtodactylus_interdigitalis_Phetchabun_YC00952	ON055281
Cyrtodactylus_intermedius_KT013166	KT013166
Cyrtodactylus_inthanon_MT550625	MT550625
Cyrtodactylus_irregularis_JX041341	JX041341
Cyrtodactylus_jaegeri_MT953482	MT953482
Cyrtodactylus_jaintiaensis_KM255195	KM255195
Cyrtodactylus_jambangan_GU366100	GU366100
Cyrtodactylus_jarujini_JX440541	JX440541
Cyrtodactylus_jelawangensis_KJ659852	KJ659852
Cyrtodactylus_jellesmae_JX440542	JX440542
Cyrtodactylus_jeyporensis_KM878616	KM878616
Cyrtodactylus_kamengensis_OM023869	OM023869
Cyrtodactylus_karsticola_MW596513	MW596513
Cyrtodactylus_kaziriangaensis_KM255170	KM255170
Cyrtodactylus_khasiensis_KM255188	KM255188
Cyrtodactylus_kimberleyensis_JX440544	JX440544
Cyrtodactylus_kingsadai_MT953483	MT953483
Cyrtodactylus_klugei_HQ401197	HQ401197
Cyrtodactylus_kohrongensis_KT013123	KT013123
Cyrtodactylus_kulenensis_MW717585	MW717585
Cyrtodactylus_kunyai_MZ439917	MZ439917
Cyrtodactylus_laangensis_KT013158	KT013158
Cyrtodactylus_langkawiensis_JX519502	JX519502
Cyrtodactylus_lateralis_KU893160	KU893160
Cyrtodactylus_lawderanus_KM255189	KM255189
Cyrtodactylus_leegrismeri_KT013195	KT013195
Cyrtodactylus_lekaguli_KX011428	KX011428
Cyrtodactylus_lenggongensis_JX519488	JX519488
Cyrtodactylus_lenya_KY041655	KY041655
Cyrtodactylus_limajalur_MK477178	MK477178
Cyrtodactylus_linnoensis_MF872297	MF872297
Cyrtodactylus_linnwayensis_MN030628	MN030628
Cyrtodactylus_lomyenensis_MF169966	MF169966
Cyrtodactylus_loriae_JQ820299	JQ820299
Cyrtodactylus_louisiadensis_HQ401191	HQ401191
Cyrtodactylus_lungleiensis_MZ645742	MZ645742
Cyrtodactylus_macrotuberculatus_JX519512	JX519512
Cyrtodactylus_maelanoi_MT823267	MT823267
Cyrtodactylus_majulah_JX988530	JX988530
Cyrtodactylus_malayanus_MK477180	MK477180
Cyrtodactylus_manos_JQ820322	JQ820322
Cyrtodactylus_marmoratus_JX440546	JX440546
Cyrtodactylus_martini_MF169968	MF169968
Cyrtodactylus_matsuii_MN884159	MN884159
Cyrtodactylus_mcdonaldi_HQ401139	HQ401139
Cyrtodactylus_medioclivus_JQ820294	JQ820294
Cyrtodactylus_meersi_MH624104	MH624104
Cyrtodactylus_menglianensis_OM296043	OM296043
Cyrtodactylus_metropolis_KU253578	KU253578
Cyrtodactylus_mimikanus_JQ820316	JQ820316
Cyrtodactylus_minor_JQ820318	JQ820318
Cyrtodactylus_miriensis_MN884154	MN884154
Cyrtodactylus_mombergi_MN059879	MN059879
Cyrtodactylus_monilatus_ON231266	ON231266
Cyrtodactylus_montanus_MT250544	MT250544
Cyrtodactylus_muangfuangensis_MW792068	MW792068
Cyrtodactylus_multiporus_MT953484	MT953484
Cyrtodactylus_muluensis_MK477169	MK477169
Cyrtodactylus_murua_KT363955	KT363955
Cyrtodactylus_myintkyawthurai_MH624108	MH624108
Cyrtodactylus_nagalandensis_KM255199	KM255199
Cyrtodactylus_namtiram_MW367433	MW367433
Cyrtodactylus_naungkayaingensis_MH198664	MH198664
Cyrtodactylus_nebulosus_KM878618	KM878618
Cyrtodactylus_ngati_OK626318	OK626318
Cyrtodactylus_ngoiensis_MW792066	MW792066
Cyrtodactylus_nigriocularis_MT953485	MT953485
Cyrtodactylus_novaeguineae_JX440547	JX440547
Cyrtodactylus_nyinyikyawi_MH624118	MH624118
Cyrtodactylus_oldhami_MF872302	MF872302
Cyrtodactylus_otai_MT953486	MT953486
Cyrtodactylus_pageli_MT953487	MT953487
Cyrtodactylus_pantiensis_JQ889185	JQ889185
Cyrtodactylus_papeda_OM158779	OM158779
Cyrtodactylus_papuensis_JQ820321	JQ820321
Cyrtodactylus_paradoxus_JX440549	JX440549
Cyrtodactylus_payacola_JQ889190	JQ889190
Cyrtodactylus_payarhtanensis_KY041657	KY041657
Cyrtodactylus_peguensis_MH756190	MH756190
Cyrtodactylus_petani_KU232620	KU232620
Cyrtodactylus_pharbaungensis_MF872304	MF872304
Cyrtodactylus_philippinicus_JX041344	JX041344
Cyrtodactylus_phongnhakebangensis_MF169970	MF169970
Cyrtodactylus_phukhaensis_MZ439912	MZ439912
Cyrtodactylus_phumyensis_MW792065	MW792065
Cyrtodactylus_phuocbinhensis_MT953488	MT953488
Cyrtodactylus_phuquocensis_KT013183	KT013183
Cyrtodactylus_pinlaungensis_MN030637	MN030637
Cyrtodactylus_pronarus_HQ401153	HQ401153
Cyrtodactylus_psarops_KR921709	KR921709
Cyrtodactylus_pseudoquadrivirgatus_KT013184	KT013184
Cyrtodactylus_puhuensis_MT953489	MT953489
Cyrtodactylus_pulchellus_JX519525	JX519525
Cyrtodactylus_punctatus_MW713941	MW713941
Cyrtodactylus_pyadalinensis_MK488057	MK488057
Cyrtodactylus_pyinyaungensis_MF872307	MF872307
Cyrtodactylus_quadrivirgatus_JX988523	JX988523
Cyrtodactylus_raglai_MW675652	MW675652
Cyrtodactylus_redimiculus_GU550738	GU550738
Cyrtodactylus_rex_KT835460	KT835460
Cyrtodactylus_rishivalleyensis_KX698081	KX698081
Cyrtodactylus_robustus_JX440554	JX440554
Cyrtodactylus_rosichonariefi_KP256187	KP256187
Cyrtodactylus_rubidus_KM255203	KM255203
Cyrtodactylus_rukhadeva_OK626320	OK626320
Cyrtodactylus_russelli_JX440555	JX440555
Cyrtodactylus_sadanensis_MF872322	MF872322
Cyrtodactylus_sadansinensis_MF872325	MF872325
Cyrtodactylus_sadleiri_MH105038	MH105038
Cyrtodactylus_saiyok_MW713974	MW713974
Cyrtodactylus_salomonensis_JX440556	JX440556
Cyrtodactylus_sangi_MW713956	MW713956
Cyrtodactylus_sanook_MW713973	MW713973
Cyrtodactylus_sanpelensis_MF872336	MF872336
Cyrtodactylus_santana_1	OP650033
Cyrtodactylus_santana_2	OP650034
Cyrtodactylus_santana_3	OP650035
Cyrtodactylus_semenanjungensis_JQ889177	JQ889177
Cyrtodactylus_semiadii_MT704866	MT704866
Cyrtodactylus_semicinctus_KR921715	KR921715
Cyrtodactylus_septentrionalis_MH971164	MH971164
Cyrtodactylus_septimontium_MH940238	MH940238
Cyrtodactylus_seribuatensis_JX440557	JX440557
Cyrtodactylus_sermowaiensis_JX440558	JX440558
Cyrtodactylus_serratus_JQ820298	JQ820298
Cyrtodactylus_sharkari_KJ659853	KJ659853
Cyrtodactylus_shwetaungorum_MF872346	MF872346
Cyrtodactylus_siahaensis_OK247678	OK247678
Cyrtodactylus_sinyineensis_MF872354	MF872354
Cyrtodactylus_slowinskii_JX440559	JX440559
Cyrtodactylus_soba_MW713938	MW713938
Cyrtodactylus_sommerladi_MT953490	MT953490
Cyrtodactylus_soni_MT953491	MT953491
Cyrtodactylus_sonlaensis_MT953492	MT953492
Cyrtodactylus_soudthichaki_MT953493	MT953493
Cyrtodactylus_sp1_Tak_Pr_TH_MT468903	MT468903
Cyrtodactylus_sp2_Tak_Pr_TH_MT468901	MT468901
Cyrtodactylus_sp4_Kamphaeng_Phet_Pr_TH_MT497807	MT497807
Cyrtodactylus_sp_HLM0313_Kubah_Malaysia	MW792060
Cyrtodactylus_sp_IA_2014_KM255196	KM255196
Cyrtodactylus_sp_KAC_2015a_KR921711	KR921711
Cyrtodactylus_sp_Kirirom_KT013114	KT013114
Cyrtodactylus_sp_KU232624	KU232624
Cyrtodactylus_sp_Mt_Pekopekowana_HQ401193	HQ401193
Cyrtodactylus_sp_NAP08781_Song_Thanh	MW713949
Cyrtodactylus_sp_SR2-2020_MT468909	MT468909
Cyrtodactylus_sp_Timor_JX440560	JX440560
Cyrtodactylus_sp._1_PLW-2015_KT013197	KT013197
Cyrtodactylus_sp._2_IA-2014_KM255192	KM255192
Cyrtodactylus_sp._3_IA-2014_KM255193	KM255193
Cyrtodactylus_sp._12_ON411222	ON411222
Cyrtodactylus_sp._KAC-2015a_KR921697	KR921697
Cyrtodactylus_sp._KAC-2015a_KR921719	KR921719
Cyrtodactylus_sp._KAC-2015a_KR921720	KR921720
Cyrtodactylus_sp._KAC-2015a_KR921721	KR921721
Cyrtodactylus_sp._Kai_Islands_MF706380	MF706380
Cyrtodactylus_sp._MH248911	MH248911
Cyrtodactylus_sp._MH248913	MH248913
Cyrtodactylus_sp._MH248916	MH248916
Cyrtodactylus_sp._MH248934	MH248934
Cyrtodactylus_sp._MN884178	MN884178
Cyrtodactylus_sp._MW713943	MW713943
Cyrtodactylus_sp._MW713944	MW713944
Cyrtodactylus_sp._MW713946	MW713946
Cyrtodactylus_sp._MW713950	MW713950
Cyrtodactylus_sp._MW713951	MW713951
Cyrtodactylus_sp._MW713954	MW713954
Cyrtodactylus_sp._MW713961	MW713961
Cyrtodactylus_sp._MW713966	MW713966
Cyrtodactylus_sp._MW713969	MW713969
Cyrtodactylus_sp._MW713970	MW713970
Cyrtodactylus_sp._MW713978	MW713978
Cyrtodactylus_sp._MW792056	MW792056
Cyrtodactylus_sp._WAMR_107499_KU232623	KU232623
Cyrtodactylus_sp._WAMR_109893_KU232621	KU232621
Cyrtodactylus_speciosus_KM878623	KM878623
Cyrtodactylus_spelaeus_MW713962	MW713962
Cyrtodactylus_spinosus_MT953494	MT953494
Cyrtodactylus_srilekhae_KX698083	KX698083
Cyrtodactylus_stellatus_OK094500	OK094500
Cyrtodactylus_sworderi_JQ889189	JQ889189
Cyrtodactylus_takouensis_MF169978	MF169978
Cyrtodactylus_tanim_MF706378	MF706378
Cyrtodactylus_taungwineensis_MN534925	MN534925
Cyrtodactylus_tautbatorum_GU366083	GU366083
Cyrtodactylus_taybacensis_MT953495	MT953495
Cyrtodactylus_taynguyenensis_MW713953	MW713953
Cyrtodactylus_tebuensis_JX988527	JX988527
Cyrtodactylus_teyniei_MT953496	MT953496
Cyrtodactylus_thirakhupti_MF872357	MF872357
Cyrtodactylus_thylacodactylus_KT013162	KT013162
Cyrtodactylus_tibetanus_MW111438	MW111438
Cyrtodactylus_tigroides_JX440562	JX440562
Cyrtodactylus_timur_KJ659857	KJ659857
Cyrtodactylus_tiomanensis_JX440563	JX440563
Cyrtodactylus_triedrus_MW713937	MW713937
Cyrtodactylus_trilatofasciatus_JX519530	JX519530
Cyrtodactylus_tripartitus_HQ401203	HQ401203
Cyrtodactylus_tripuraensis	KM255201
Cyrtodactylus_tuberculatus_JX440564	JX440564
Cyrtodactylus_urbanus_MN911175	MN911175
Cyrtodactylus_varadgirii_KX632369	KX632369
Cyrtodactylus_vedda_JX440522	JX440522
Cyrtodactylus_vilaphongi_MT953497	MT953497
Cyrtodactylus_wayakonei_MT953498	MT953498
Cyrtodactylus_welpyanensis_MF872360	MF872360
Cyrtodactylus_yakhuna_MW713942	MW713942
Cyrtodactylus_yangbayensis_KT013202	KT013202
Cyrtodactylus_yathepyanensis_MF872366	MF872366
Cyrtodactylus_yoshii_JX440565	JX440565
Cyrtodactylus_ywanganensis_MN030631	MN030631
Cyrtodactylus_zebraicus_MW713971	MW713971
Cyrtodactylus_zhaoermii_MW177788	MW177788
Cyrtodactylus_zhenkangensis_MW792062	MW792062
Cyrtodactylus_ziegleri_MW713968	MW713968
Cyrtodactylus_zugi_JQ820305	JQ820305
